# Supplementary material for: Temporal characterization of hyaluronidases after peripheral nerve injury
Source: PLoS One. 2023 Aug 24;18(8):e0289956. doi: 10.1371/journal.pone.0289956 (PMC10449126; doi:10.1371/journal.pone.0289956)
Supplement: S1 Table — (XLSX) [file pone.0289956.s003.xlsx]

## Sheet: Sheet1
Target	Category	Class	Group	DDCT	Fold Change	Fold Regulation
Adamts1	ECM Protease	ECM	1 day	-1.60324	3.03825	3.03825
Adamts2	ECM Protease	ECM	1 day	1.59154	0.331817	-3.01371
Adamts5	ECM Protease	ECM	1 day	0.921143	0.528091	-1.89361
Adamts8	ECM Protease	ECM	1 day	-1.95126	3.86713	3.86713
Catna1	Other Cell Adhesion	Cell Adhesion	1 day	0.443549	0.735324	-1.35995
cd44	Transmembrane Receptor	Cell Adhesion	1 day	-1.38989	2.62059	2.62059
cdh1	Cell-Cell Adhesion	Cell Adhesion	1 day	1.07419	0.474938	-2.10554
cdh2	Transmembrane Receptor	Cell Adhesion	1 day	2.645	0.159873	-6.25496
cdh3	Transmembrane Receptor	Cell Adhesion	1 day	1.48362	0.357589	-2.7965
cdh4	Transmembrane Receptor	Cell Adhesion	1 day	2.40966	0.1882	-5.31349
cntn1	Other Cell Adhesion	Cell Adhesion	1 day	1.23121	0.425959	-2.34764
col1a1	Collagen & ECM Structural Constituents	ECM	1 day	0.475018	0.719458	-1.38994
col2a1	Collagen & ECM Structural Constituents	ECM	1 day	2.02189	0.246236	-4.06114
col3a1	Collagen & ECM Structural Constituents	ECM	1 day	1.19146	0.43786	-2.28383
col4a1	Collagen & ECM Structural Constituents	ECM	1 day	0.377032	0.77002	-1.29867
col4a2	Collagen & ECM Structural Constituents	ECM	1 day	1.03393	0.488379	-2.04759
col4a3	Collagen & ECM Structural Constituents	ECM	1 day	2.97798	0.126922	-7.87883
col5a1	Collagen & ECM Structural Constituents	ECM	1 day	0.994484	0.501915	-1.99237
col6a1	Collagen & ECM Structural Constituents	ECM	1 day	0.653986	0.635522	-1.57351
col8a1	Collagen & ECM Structural Constituents	ECM	1 day	-0.295952	1.22769	1.22769
ccn2	Cell-ECM Adhesion	Cell Adhesion	1 day	-0.607265	1.52337	1.52337
ctnna2	Other Cell Adhesion	Cell Adhesion	1 day	2.03185	0.244541	-4.08929
ctnnb1	Other Cell Adhesion	Cell Adhesion	1 day	0.0393737	0.973077	-1.02767
ecm1	Other ECM	ECM	1 day	-0.759838	1.6933	1.6933
emilin1	Other ECM	ECM	1 day	0.0456851	0.96883	-1.03217
entpd1	Transmembrane Receptor	Cell Adhesion	1 day	-0.319399	1.24781	1.24781
fbln1	Other ECM	ECM	1 day	0.351662	0.783681	-1.27603
fn1	Other ECM	ECM	1 day	-0.819284	1.76453	1.76453
hapln1	ECM Protease	ECM	1 day	2.64418	0.159964	-6.25139
icam1	Cell-Cell Adhesion	Cell Adhesion	1 day	-1.01658	2.02312	2.02312
itga2	Transmembrane Receptor	Cell Adhesion	1 day	1.0379	0.487035	-2.05324
itga3	Transmembrane Receptor	Cell Adhesion	1 day	0.878495	0.543935	-1.83846
itga4	Transmembrane Receptor	Cell Adhesion	1 day	-0.192325	1.1426	1.1426
itga5	Transmembrane Receptor	Cell Adhesion	1 day	-1.18933	2.28047	2.28047
itgad	Transmembrane Receptor	Cell Adhesion	1 day	-0.0874802	1.06251	1.06251
itgae	Transmembrane Receptor	Cell Adhesion	1 day	-0.554882	1.46905	1.46905
itgal	Transmembrane Receptor	Cell Adhesion	1 day	-2.24367	4.73601	4.73601
itgam	Transmembrane Receptor	Cell Adhesion	1 day	-3.52193	11.487	11.487
itgav	Transmembrane Receptor	Cell Adhesion	1 day	0.633622	0.644556	-1.55145
itgb1	Transmembrane Receptor	Cell Adhesion	1 day	0.321575	0.800196	-1.24969
itgb2	Transmembrane Receptor	Cell Adhesion	1 day	-4.17775	18.0979	18.0979
itgb3	Transmembrane Receptor	Cell Adhesion	1 day	0.991898	0.502816	-1.9888
itgb4	Transmembrane Receptor	Cell Adhesion	1 day	2.43943	0.184357	-5.42426
lama1	Other Cell Adhesion	Cell Adhesion	1 day	1.66875	0.314526	-3.17939
lama2	Other Cell Adhesion	Cell Adhesion	1 day	2.02833	0.245138	-4.07934
lama3	Other Cell Adhesion	Cell Adhesion	1 day	2.11349	0.231087	-4.32737
lamb2	Other Cell Adhesion	Cell Adhesion	1 day	1.17796	0.441975	-2.26257
lamb3	Other Cell Adhesion	Cell Adhesion	1 day	0.981037	0.506615	-1.97388
lamc1	Other Cell Adhesion	Cell Adhesion	1 day	0.988905	0.50386	-1.98468
mmp10	ECM Protease	ECM	1 day	4.28741	0.0512106	-19.5272
mmp11	ECM Protease	ECM	1 day	0.940146	0.52118	-1.91872
mmp12	ECM Protease	ECM	1 day	1.23272	0.425513	-2.3501
mmp13	ECM Protease	ECM	1 day	1.64921	0.318814	-3.13662
mmp14	Transmembrane Receptor	Cell Adhesion	1 day	0.656344	0.634484	-1.57608
mmp15	Transmembrane Receptor	Cell Adhesion	1 day	1.23723	0.424187	-2.35745
mmp16	Transmembrane Receptor	Cell Adhesion	1 day	1.34637	0.39328	-2.54272
mmp1	ECM Protease	ECM	1 day	4.68489	0.0388784	-25.7212
mmp2	ECM Protease	ECM	1 day	-0.0976941	1.07006	1.07006
mmp3	ECM Protease	ECM	1 day	0.679411	0.62442	-1.60149
mmp7	ECM Protease	ECM	1 day	0.786286	0.579835	-1.72463
mmp8	ECM Protease	ECM	1 day	1.1442	0.452442	-2.21023
mmp9	ECM Protease	ECM	1 day	-2.27845	4.85155	4.85155
ncam1	Transmembrane Receptor	Cell Adhesion	1 day	1.66991	0.314272	-3.18195
ncam2	Transmembrane Receptor	Cell Adhesion	1 day	1.87302	0.273002	-3.66298
pecam1	Transmembrane Receptor	Cell Adhesion	1 day	0.234705	0.849859	-1.17667
postn	Other Cell Adhesion	Cell Adhesion	1 day	0.0576347	0.960838	-1.04076
sele	Transmembrane Receptor	Cell Adhesion	1 day	-1.38049	2.60358	2.60358
sell	Transmembrane Receptor	Cell Adhesion	1 day	-3.72361	13.2105	13.2105
selp	Transmembrane Receptor	Cell Adhesion	1 day	-1.48283	2.79497	2.79497
sgce	Transmembrane Receptor	Cell Adhesion	1 day	1.41274	0.375597	-2.66243
sparc	Basement Membrane Constituent	ECM	1 day	1.03481	0.48808	-2.04884
spock1	Other ECM	ECM	1 day	-0.545055	1.45908	1.45908
spp1	Cell-ECM Adhesion	Cell Adhesion	1 day	0.264456	0.832513	-1.20118
syt1	Transmembrane Receptor	Cell Adhesion	1 day	3.07936	0.11831	-8.45238
tgfbi	Other Cell Adhesion	Cell Adhesion	1 day	0.418335	0.748288	-1.33638
thbs1	Other Cell Adhesion	Cell Adhesion	1 day	-1.00328	2.00455	2.00455
thbs2	Other Cell Adhesion	Cell Adhesion	1 day	-1.51821	2.86435	2.86435
timp1	ECM Protease Inhibitor	ECM	1 day	-2.68428	6.4276	6.4276
timp2	ECM Protease Inhibitor	ECM	1 day	1.11317	0.462276	-2.16321
timp3	ECM Protease Inhibitor	ECM	1 day	0.613402	0.653654	-1.52986
tnc	Other ECM	ECM	1 day	-1.92132	3.78768	3.78768
vcam1	Cell-Cell Adhesion	Cell Adhesion	1 day	0.428419	0.743075	-1.34576
vcan	Other Cell Adhesion	Cell Adhesion	1 day	-2.06337	4.17962	4.17962
vtn	Other Cell Adhesion	Cell Adhesion	1 day	1.45794	0.364012	-2.74716
actb	Housekeeping	Housekeeping	1 day	-0.539594	1.45356	1.45356
b2m	Housekeeping	Housekeeping	1 day	0.382143	0.767297	-1.30328
hprt1	Housekeeping	Housekeeping	1 day	-0.067516	1.04791	1.04791
ldha	Housekeeping	Housekeeping	1 day	-0.903915	1.87114	1.87114
rplp1	Housekeeping	Housekeeping	1 day	0.520262	0.697245	-1.43422
Adamts1	ECM Protease	ECM	1 week	0.213773	0.862279	-1.15972
Adamts2	ECM Protease	ECM	1 week	0.774232	0.5847	-1.71028
Adamts5	ECM Protease	ECM	1 week	1.60325	0.329135	-3.03827
Adamts8	ECM Protease	ECM	1 week	-1.97515	3.9317	3.9317
Catna1	Other Cell Adhesion	Cell Adhesion	1 week	0.102125	0.93166	-1.07335
cd44	Transmembrane Receptor	Cell Adhesion	1 week	-0.467141	1.38237	1.38237
cdh1	Cell-Cell Adhesion	Cell Adhesion	1 week	2.62626	0.161963	-6.17424
cdh2	Transmembrane Receptor	Cell Adhesion	1 week	1.79889	0.287396	-3.47952
cdh3	Transmembrane Receptor	Cell Adhesion	1 week	0.751236	0.594095	-1.68323
cdh4	Transmembrane Receptor	Cell Adhesion	1 week	-1.10451	2.15025	2.15025
cntn1	Other Cell Adhesion	Cell Adhesion	1 week	0.643159	0.640309	-1.56175
col1a1	Collagen & ECM Structural Constituents	ECM	1 week	1.79714	0.287745	-3.4753
col2a1	Collagen & ECM Structural Constituents	ECM	1 week	2.37055	0.193371	-5.1714
col3a1	Collagen & ECM Structural Constituents	ECM	1 week	1.01958	0.49326	-2.02733
col4a1	Collagen & ECM Structural Constituents	ECM	1 week	1.24262	0.422604	-2.36628
col4a2	Collagen & ECM Structural Constituents	ECM	1 week	1.28833	0.409424	-2.44246
col4a3	Collagen & ECM Structural Constituents	ECM	1 week	1.61387	0.32672	-3.06072
col5a1	Collagen & ECM Structural Constituents	ECM	1 week	0.619203	0.65103	-1.53603
col6a1	Collagen & ECM Structural Constituents	ECM	1 week	0.322925	0.799447	-1.25086
col8a1	Collagen & ECM Structural Constituents	ECM	1 week	-1.11982	2.1732	2.1732
ccn2	Cell-ECM Adhesion	Cell Adhesion	1 week	0.439968	0.737151	-1.35657
ctnna2	Other Cell Adhesion	Cell Adhesion	1 week	4.39134	0.0476514	-20.9857
ctnnb1	Other Cell Adhesion	Cell Adhesion	1 week	-0.617438	1.53415	1.53415
ecm1	Other ECM	ECM	1 week	-0.519959	1.43391	1.43391
emilin1	Other ECM	ECM	1 week	-0.620854	1.53779	1.53779
entpd1	Transmembrane Receptor	Cell Adhesion	1 week	0.298313	0.813203	-1.22971
fbln1	Other ECM	ECM	1 week	-0.482785	1.39744	1.39744
fn1	Other ECM	ECM	1 week	-0.632271	1.55	1.55
hapln1	ECM Protease	ECM	1 week	2.07749	0.236926	-4.22073
icam1	Cell-Cell Adhesion	Cell Adhesion	1 week	-0.46683	1.38207	1.38207
itga2	Transmembrane Receptor	Cell Adhesion	1 week	0.567901	0.674597	-1.48237
itga3	Transmembrane Receptor	Cell Adhesion	1 week	0.825187	0.564409	-1.77176
itga4	Transmembrane Receptor	Cell Adhesion	1 week	-0.528157	1.44209	1.44209
itga5	Transmembrane Receptor	Cell Adhesion	1 week	-0.111289	1.08019	1.08019
itgad	Transmembrane Receptor	Cell Adhesion	1 week	0.690315	0.619719	-1.61364
itgae	Transmembrane Receptor	Cell Adhesion	1 week	-0.343693	1.269	1.269
itgal	Transmembrane Receptor	Cell Adhesion	1 week	-2.27655	4.84519	4.84519
itgam	Transmembrane Receptor	Cell Adhesion	1 week	-2.39881	5.27367	5.27367
itgav	Transmembrane Receptor	Cell Adhesion	1 week	0.086206	0.941997	-1.06157
itgb1	Transmembrane Receptor	Cell Adhesion	1 week	0.103788	0.930586	-1.07459
itgb2	Transmembrane Receptor	Cell Adhesion	1 week	-3.04741	8.26724	8.26724
itgb3	Transmembrane Receptor	Cell Adhesion	1 week	0.242418	0.845327	-1.18297
itgb4	Transmembrane Receptor	Cell Adhesion	1 week	1.18563	0.439632	-2.27463
lama1	Other Cell Adhesion	Cell Adhesion	1 week	0.973724	0.50919	-1.9639
lama2	Other Cell Adhesion	Cell Adhesion	1 week	1.05852	0.480123	-2.0828
lama3	Other Cell Adhesion	Cell Adhesion	1 week	1.16393	0.446295	-2.24067
lamb2	Other Cell Adhesion	Cell Adhesion	1 week	0.428293	0.743141	-1.34564
lamb3	Other Cell Adhesion	Cell Adhesion	1 week	1.91697	0.26481	-3.77629
lamc1	Other Cell Adhesion	Cell Adhesion	1 week	0.633211	0.64474	-1.55101
mmp10	ECM Protease	ECM	1 week	4.08212	0.0590418	-16.9371
mmp11	ECM Protease	ECM	1 week	-1.74818	3.35934	3.35934
mmp12	ECM Protease	ECM	1 week	-1.955	3.87715	3.87715
mmp13	ECM Protease	ECM	1 week	2.99164	0.125727	-7.95376
mmp14	Transmembrane Receptor	Cell Adhesion	1 week	-0.100163	1.07189	1.07189
mmp15	Transmembrane Receptor	Cell Adhesion	1 week	0.268951	0.829923	-1.20493
mmp16	Transmembrane Receptor	Cell Adhesion	1 week	0.347559	0.785913	-1.27241
mmp1	ECM Protease	ECM	1 week	4.75508	0.0370322	-27.0035
mmp2	ECM Protease	ECM	1 week	-0.603579	1.51948	1.51948
mmp3	ECM Protease	ECM	1 week	4.59558	0.0413611	-24.1773
mmp7	ECM Protease	ECM	1 week	-3.02157	8.1205	8.1205
mmp8	ECM Protease	ECM	1 week	-2.56817	5.93058	5.93058
mmp9	ECM Protease	ECM	1 week	0.353174	0.78286	-1.27737
ncam1	Transmembrane Receptor	Cell Adhesion	1 week	0.682304	0.623169	-1.6047
ncam2	Transmembrane Receptor	Cell Adhesion	1 week	1.44143	0.368202	-2.7159
pecam1	Transmembrane Receptor	Cell Adhesion	1 week	0.448146	0.732984	-1.36429
postn	Other Cell Adhesion	Cell Adhesion	1 week	-1.10825	2.15585	2.15585
sele	Transmembrane Receptor	Cell Adhesion	1 week	-0.279438	1.21372	1.21372
sell	Transmembrane Receptor	Cell Adhesion	1 week	0.0377307	0.974186	-1.0265
selp	Transmembrane Receptor	Cell Adhesion	1 week	0.655164	0.635003	-1.5748
sgce	Transmembrane Receptor	Cell Adhesion	1 week	0.957733	0.514865	-1.94226
sparc	Basement Membrane Constituent	ECM	1 week	1.53768	0.34444	-2.90327
spock1	Other ECM	ECM	1 week	0.201324	0.869752	-1.14975
spp1	Cell-ECM Adhesion	Cell Adhesion	1 week	1.84898	0.277589	-3.60245
syt1	Transmembrane Receptor	Cell Adhesion	1 week	1.69864	0.308076	-3.24595
tgfbi	Other Cell Adhesion	Cell Adhesion	1 week	0.204729	0.867702	-1.15247
thbs1	Other Cell Adhesion	Cell Adhesion	1 week	-0.809657	1.75279	1.75279
thbs2	Other Cell Adhesion	Cell Adhesion	1 week	-3.29208	9.79521	9.79521
timp1	ECM Protease Inhibitor	ECM	1 week	-0.723744	1.65146	1.65146
timp2	ECM Protease Inhibitor	ECM	1 week	0.197746	0.871912	-1.1469
timp3	ECM Protease Inhibitor	ECM	1 week	0.720296	0.606973	-1.64752
tnc	Other ECM	ECM	1 week	-1.34804	2.54566	2.54566
vcam1	Cell-Cell Adhesion	Cell Adhesion	1 week	1.22679	0.427268	-2.34045
vcan	Other Cell Adhesion	Cell Adhesion	1 week	-0.1491	1.10888	1.10888
vtn	Other Cell Adhesion	Cell Adhesion	1 week	1.97279	0.25476	-3.92526
actb	Housekeeping	Housekeeping	1 week	-0.391379	1.31165	1.31165
b2m	Housekeeping	Housekeeping	1 week	0.0679889	0.953967	-1.04825
hprt1	Housekeeping	Housekeeping	1 week	0.318967	0.801643	-1.24744
ldha	Housekeeping	Housekeeping	1 week	-0.40836	1.32718	1.32718
rplp1	Housekeeping	Housekeeping	1 week	-0.195837	1.14539	1.14539
Adamts1	ECM Protease	ECM	3 week	-0.434105	1.35107	1.35107
Adamts2	ECM Protease	ECM	3 week	0.960218	0.513979	-1.9456
Adamts5	ECM Protease	ECM	3 week	0.660142	0.632816	-1.58024
Adamts8	ECM Protease	ECM	3 week	-1.32387	2.50337	2.50337
Catna1	Other Cell Adhesion	Cell Adhesion	3 week	0.339092	0.790539	-1.26496
cd44	Transmembrane Receptor	Cell Adhesion	3 week	-0.437977	1.3547	1.3547
cdh1	Cell-Cell Adhesion	Cell Adhesion	3 week	0.699241	0.615896	-1.62365
cdh2	Transmembrane Receptor	Cell Adhesion	3 week	0.684345	0.622288	-1.60697
cdh3	Transmembrane Receptor	Cell Adhesion	3 week	1.15182	0.450057	-2.22194
cdh4	Transmembrane Receptor	Cell Adhesion	3 week	1.15486	0.449109	-2.22663
cntn1	Other Cell Adhesion	Cell Adhesion	3 week	-1.75371	3.37224	3.37224
col1a1	Collagen & ECM Structural Constituents	ECM	3 week	1.21932	0.429486	-2.32836
col2a1	Collagen & ECM Structural Constituents	ECM	3 week	0.183258	0.880712	-1.13544
col3a1	Collagen & ECM Structural Constituents	ECM	3 week	0.721656	0.606401	-1.64907
col4a1	Collagen & ECM Structural Constituents	ECM	3 week	0.15212	0.899927	-1.1112
col4a2	Collagen & ECM Structural Constituents	ECM	3 week	0.572019	0.672675	-1.4866
col4a3	Collagen & ECM Structural Constituents	ECM	3 week	1.23703	0.424244	-2.35713
col5a1	Collagen & ECM Structural Constituents	ECM	3 week	0.493484	0.710308	-1.40784
col6a1	Collagen & ECM Structural Constituents	ECM	3 week	0.476291	0.718823	-1.39116
col8a1	Collagen & ECM Structural Constituents	ECM	3 week	0.2656	0.831853	-1.20214
ccn2	Cell-ECM Adhesion	Cell Adhesion	3 week	-0.493372	1.40773	1.40773
ctnna2	Other Cell Adhesion	Cell Adhesion	3 week	1.9901	0.251721	-3.97265
ctnnb1	Other Cell Adhesion	Cell Adhesion	3 week	-0.565617	1.48002	1.48002
ecm1	Other ECM	ECM	3 week	-0.117678	1.08499	1.08499
emilin1	Other ECM	ECM	3 week	0.449735	0.732177	-1.36579
entpd1	Transmembrane Receptor	Cell Adhesion	3 week	0.172597	0.887244	-1.12709
fbln1	Other ECM	ECM	3 week	0.158662	0.895855	-1.11625
fn1	Other ECM	ECM	3 week	-0.129492	1.09391	1.09391
hapln1	ECM Protease	ECM	3 week	2.6214	0.16251	-6.15348
icam1	Cell-Cell Adhesion	Cell Adhesion	3 week	-0.327448	1.25479	1.25479
itga2	Transmembrane Receptor	Cell Adhesion	3 week	0.419527	0.74767	-1.33749
itga3	Transmembrane Receptor	Cell Adhesion	3 week	0.871576	0.54655	-1.82966
itga4	Transmembrane Receptor	Cell Adhesion	3 week	0.0300842	0.979363	-1.02107
itga5	Transmembrane Receptor	Cell Adhesion	3 week	-0.304831	1.23527	1.23527
itgad	Transmembrane Receptor	Cell Adhesion	3 week	1.06748	0.477151	-2.09577
itgae	Transmembrane Receptor	Cell Adhesion	3 week	1.01257	0.495662	-2.01751
itgal	Transmembrane Receptor	Cell Adhesion	3 week	-0.452006	1.36794	1.36794
itgam	Transmembrane Receptor	Cell Adhesion	3 week	-1.852	3.61	3.61
itgav	Transmembrane Receptor	Cell Adhesion	3 week	0.492736	0.710676	-1.40711
itgb1	Transmembrane Receptor	Cell Adhesion	3 week	0.156692	0.89708	-1.11473
itgb2	Transmembrane Receptor	Cell Adhesion	3 week	-2.67754	6.39763	6.39763
itgb3	Transmembrane Receptor	Cell Adhesion	3 week	0.177187	0.884426	-1.13068
itgb4	Transmembrane Receptor	Cell Adhesion	3 week	0.228338	0.853618	-1.17148
lama1	Other Cell Adhesion	Cell Adhesion	3 week	-0.499402	1.41363	1.41363
lama2	Other Cell Adhesion	Cell Adhesion	3 week	0.385013	0.765772	-1.30587
lama3	Other Cell Adhesion	Cell Adhesion	3 week	0.441164	0.73654	-1.3577
lamb2	Other Cell Adhesion	Cell Adhesion	3 week	0.275682	0.82606	-1.21057
lamb3	Other Cell Adhesion	Cell Adhesion	3 week	-0.211396	1.15781	1.15781
lamc1	Other Cell Adhesion	Cell Adhesion	3 week	0.333698	0.7935	-1.26024
mmp10	ECM Protease	ECM	3 week	2.83574	0.140074	-7.13908
mmp11	ECM Protease	ECM	3 week	-0.856602	1.81077	1.81077
mmp12	ECM Protease	ECM	3 week	-2.71329	6.55814	6.55814
mmp13	ECM Protease	ECM	3 week	0.580249	0.668848	-1.49511
mmp14	Transmembrane Receptor	Cell Adhesion	3 week	0.0428024	0.970767	-1.03011
mmp15	Transmembrane Receptor	Cell Adhesion	3 week	-0.320641	1.24889	1.24889
mmp16	Transmembrane Receptor	Cell Adhesion	3 week	0.489297	0.712372	-1.40376
mmp1	ECM Protease	ECM	3 week	1.49709	0.354268	-2.82272
mmp2	ECM Protease	ECM	3 week	-0.474749	1.38968	1.38968
mmp3	ECM Protease	ECM	3 week	0.929435	0.525064	-1.90453
mmp7	ECM Protease	ECM	3 week	-3.84902	14.4102	14.4102
mmp8	ECM Protease	ECM	3 week	-1.65513	3.14951	3.14951
mmp9	ECM Protease	ECM	3 week	-0.662838	1.58319	1.58319
ncam1	Transmembrane Receptor	Cell Adhesion	3 week	0.253904	0.838624	-1.19243
ncam2	Transmembrane Receptor	Cell Adhesion	3 week	0.398473	0.758661	-1.31811
pecam1	Transmembrane Receptor	Cell Adhesion	3 week	-0.250384	1.18952	1.18952
postn	Other Cell Adhesion	Cell Adhesion	3 week	-2.39712	5.26749	5.26749
sele	Transmembrane Receptor	Cell Adhesion	3 week	-0.663792	1.58424	1.58424
sell	Transmembrane Receptor	Cell Adhesion	3 week	-1.34548	2.54115	2.54115
selp	Transmembrane Receptor	Cell Adhesion	3 week	0.38084	0.76799	-1.3021
sgce	Transmembrane Receptor	Cell Adhesion	3 week	0.44403	0.735078	-1.3604
sparc	Basement Membrane Constituent	ECM	3 week	0.770692	0.586136	-1.70609
spock1	Other ECM	ECM	3 week	-0.101593	1.07296	1.07296
spp1	Cell-ECM Adhesion	Cell Adhesion	3 week	0.945978	0.519078	-1.92649
syt1	Transmembrane Receptor	Cell Adhesion	3 week	1.15638	0.448638	-2.22897
tgfbi	Other Cell Adhesion	Cell Adhesion	3 week	0.247509	0.84235	-1.18716
thbs1	Other Cell Adhesion	Cell Adhesion	3 week	0.00468401	0.996759	-1.00325
thbs2	Other Cell Adhesion	Cell Adhesion	3 week	-1.65934	3.15873	3.15873
timp1	ECM Protease Inhibitor	ECM	3 week	0.164241	0.892398	-1.12058
timp2	ECM Protease Inhibitor	ECM	3 week	-0.221133	1.16565	1.16565
timp3	ECM Protease Inhibitor	ECM	3 week	-0.380026	1.30137	1.30137
tnc	Other ECM	ECM	3 week	-0.212147	1.15841	1.15841
vcam1	Cell-Cell Adhesion	Cell Adhesion	3 week	0.279233	0.824029	-1.21355
vcan	Other Cell Adhesion	Cell Adhesion	3 week	0.227394	0.854177	-1.17072
vtn	Other Cell Adhesion	Cell Adhesion	3 week	1.17044	0.444286	-2.2508
actb	Housekeeping	Housekeeping	3 week	0.355852	0.781408	-1.27974
b2m	Housekeeping	Housekeeping	3 week	-0.272849	1.20819	1.20819
hprt1	Housekeeping	Housekeeping	3 week	0.554092	0.681086	-1.46824
ldha	Housekeeping	Housekeeping	3 week	-1.12597	2.18248	2.18248
rplp1	Housekeeping	Housekeeping	3 week	-0.11975	1.08655	1.08655
Adamts1	ECM Protease	ECM	6 week	-0.770543	1.70591	1.70591
Adamts2	ECM Protease	ECM	6 week	0.642528	0.64059	-1.56106
Adamts5	ECM Protease	ECM	6 week	0.206927	0.86638	-1.15423
Adamts8	ECM Protease	ECM	6 week	-2.48972	5.6167	5.6167
Catna1	Other Cell Adhesion	Cell Adhesion	6 week	-0.0419702	1.02952	1.02952
cd44	Transmembrane Receptor	Cell Adhesion	6 week	-0.397817	1.31751	1.31751
cdh1	Cell-Cell Adhesion	Cell Adhesion	6 week	-0.157948	1.1157	1.1157
cdh2	Transmembrane Receptor	Cell Adhesion	6 week	-0.588271	1.50344	1.50344
cdh3	Transmembrane Receptor	Cell Adhesion	6 week	-2.50792	5.68799	5.68799
cdh4	Transmembrane Receptor	Cell Adhesion	6 week	-1.91688	3.77605	3.77605
cntn1	Other Cell Adhesion	Cell Adhesion	6 week	-2.39384	5.25556	5.25556
col1a1	Collagen & ECM Structural Constituents	ECM	6 week	1.29855	0.406534	-2.45982
col2a1	Collagen & ECM Structural Constituents	ECM	6 week	1.10808	0.46391	-2.15559
col3a1	Collagen & ECM Structural Constituents	ECM	6 week	1.19733	0.436082	-2.29315
col4a1	Collagen & ECM Structural Constituents	ECM	6 week	0.0868178	0.941597	-1.06203
col4a2	Collagen & ECM Structural Constituents	ECM	6 week	0.431727	0.741374	-1.34885
col4a3	Collagen & ECM Structural Constituents	ECM	6 week	-0.249619	1.18889	1.18889
col5a1	Collagen & ECM Structural Constituents	ECM	6 week	0.481189	0.716387	-1.39589
col6a1	Collagen & ECM Structural Constituents	ECM	6 week	0.986396	0.504737	-1.98123
col8a1	Collagen & ECM Structural Constituents	ECM	6 week	0.610585	0.654931	-1.52688
ccn2	Cell-ECM Adhesion	Cell Adhesion	6 week	-0.302539	1.23331	1.23331
ctnna2	Other Cell Adhesion	Cell Adhesion	6 week	-1.08729	2.12475	2.12475
ctnnb1	Other Cell Adhesion	Cell Adhesion	6 week	-0.365472	1.2883	1.2883
ecm1	Other ECM	ECM	6 week	-0.847648	1.79956	1.79956
emilin1	Other ECM	ECM	6 week	0.0879679	0.940847	-1.06287
entpd1	Transmembrane Receptor	Cell Adhesion	6 week	-0.116305	1.08396	1.08396
fbln1	Other ECM	ECM	6 week	-0.762092	1.69595	1.69595
fn1	Other ECM	ECM	6 week	0.243331	0.844793	-1.18372
hapln1	ECM Protease	ECM	6 week	-1.78263	3.44052	3.44052
icam1	Cell-Cell Adhesion	Cell Adhesion	6 week	-0.865663	1.82218	1.82218
itga2	Transmembrane Receptor	Cell Adhesion	6 week	-0.0437307	1.03078	1.03078
itga3	Transmembrane Receptor	Cell Adhesion	6 week	-0.793395	1.73315	1.73315
itga4	Transmembrane Receptor	Cell Adhesion	6 week	-0.758073	1.69123	1.69123
itga5	Transmembrane Receptor	Cell Adhesion	6 week	-0.353215	1.2774	1.2774
itgad	Transmembrane Receptor	Cell Adhesion	6 week	-2.86293	7.27491	7.27491
itgae	Transmembrane Receptor	Cell Adhesion	6 week	-2.56293	5.90908	5.90908
itgal	Transmembrane Receptor	Cell Adhesion	6 week	-0.98392	1.97783	1.97783
itgam	Transmembrane Receptor	Cell Adhesion	6 week	-2.68845	6.4462	6.4462
itgav	Transmembrane Receptor	Cell Adhesion	6 week	-0.117782	1.08507	1.08507
itgb1	Transmembrane Receptor	Cell Adhesion	6 week	0.227655	0.854022	-1.17093
itgb2	Transmembrane Receptor	Cell Adhesion	6 week	-1.53686	2.90163	2.90163
itgb3	Transmembrane Receptor	Cell Adhesion	6 week	0.216775	0.860487	-1.16213
itgb4	Transmembrane Receptor	Cell Adhesion	6 week	-0.676175	1.5979	1.5979
lama1	Other Cell Adhesion	Cell Adhesion	6 week	-3.19981	9.18835	9.18835
lama2	Other Cell Adhesion	Cell Adhesion	6 week	0.217641	0.85997	-1.16283
lama3	Other Cell Adhesion	Cell Adhesion	6 week	-0.948304	1.9296	1.9296
lamb2	Other Cell Adhesion	Cell Adhesion	6 week	-0.270572	1.20629	1.20629
lamb3	Other Cell Adhesion	Cell Adhesion	6 week	-2.67774	6.39852	6.39852
lamc1	Other Cell Adhesion	Cell Adhesion	6 week	0.274283	0.826861	-1.20939
mmp10	ECM Protease	ECM	6 week	-2.85294	7.22473	7.22473
mmp11	ECM Protease	ECM	6 week	-1.13871	2.20184	2.20184
mmp12	ECM Protease	ECM	6 week	-3.91503	15.0848	15.0848
mmp13	ECM Protease	ECM	6 week	-3.48365	11.1862	11.1862
mmp14	Transmembrane Receptor	Cell Adhesion	6 week	0.120008	0.920183	-1.08674
mmp15	Transmembrane Receptor	Cell Adhesion	6 week	0.125899	0.916433	-1.09119
mmp16	Transmembrane Receptor	Cell Adhesion	6 week	-0.1792	1.13226	1.13226
mmp1	ECM Protease	ECM	6 week	-2.27127	4.82747	4.82747
mmp2	ECM Protease	ECM	6 week	0.149037	0.901852	-1.10883
mmp3	ECM Protease	ECM	6 week	-1.73519	3.32924	3.32924
mmp7	ECM Protease	ECM	6 week	-4.63825	24.903	24.903
mmp8	ECM Protease	ECM	6 week	-2.57738	5.96853	5.96853
mmp9	ECM Protease	ECM	6 week	-2.27661	4.84539	4.84539
ncam1	Transmembrane Receptor	Cell Adhesion	6 week	-0.606854	1.52294	1.52294
ncam2	Transmembrane Receptor	Cell Adhesion	6 week	-0.411424	1.33	1.33
pecam1	Transmembrane Receptor	Cell Adhesion	6 week	-0.230216	1.17301	1.17301
postn	Other Cell Adhesion	Cell Adhesion	6 week	1.86054	0.275373	-3.63144
sele	Transmembrane Receptor	Cell Adhesion	6 week	-1.1368	2.19892	2.19892
sell	Transmembrane Receptor	Cell Adhesion	6 week	-2.58119	5.98433	5.98433
selp	Transmembrane Receptor	Cell Adhesion	6 week	-0.472091	1.38712	1.38712
sgce	Transmembrane Receptor	Cell Adhesion	6 week	0.0448866	0.969366	-1.0316
sparc	Basement Membrane Constituent	ECM	6 week	0.346643	0.786412	-1.2716
spock1	Other ECM	ECM	6 week	-1.33111	2.51595	2.51595
spp1	Cell-ECM Adhesion	Cell Adhesion	6 week	-0.0144453	1.01006	1.01006
syt1	Transmembrane Receptor	Cell Adhesion	6 week	-2.65584	6.30215	6.30215
tgfbi	Other Cell Adhesion	Cell Adhesion	6 week	0.273925	0.827066	-1.20909
thbs1	Other Cell Adhesion	Cell Adhesion	6 week	-0.492528	1.40691	1.40691
thbs2	Other Cell Adhesion	Cell Adhesion	6 week	-0.90758	1.8759	1.8759
timp1	ECM Protease Inhibitor	ECM	6 week	0.0771609	0.947921	-1.05494
timp2	ECM Protease Inhibitor	ECM	6 week	-0.35336	1.27753	1.27753
timp3	ECM Protease Inhibitor	ECM	6 week	-0.362437	1.2856	1.2856
tnc	Other ECM	ECM	6 week	-0.299867	1.23103	1.23103
vcam1	Cell-Cell Adhesion	Cell Adhesion	6 week	0.155168	0.898028	-1.11355
vcan	Other Cell Adhesion	Cell Adhesion	6 week	0.685548	0.62177	-1.60831
vtn	Other Cell Adhesion	Cell Adhesion	6 week	0.029811	0.979549	-1.02088
actb	Housekeeping	Housekeeping	6 week	0.225104	0.855533	-1.16886
b2m	Housekeeping	Housekeeping	6 week	-0.336225	1.26245	1.26245
hprt1	Housekeeping	Housekeeping	6 week	0.16052	0.894703	-1.11769
ldha	Housekeeping	Housekeeping	6 week	-0.262933	1.19992	1.19992
rplp1	Housekeeping	Housekeeping	6 week	0.182841	0.880966	-1.13512
Adamts1	ECM Protease	ECM	3 week T	2.13861	0.227098	-4.40338
Adamts2	ECM Protease	ECM	3 week T	3.43961	0.0921668	-10.8499
Adamts5	ECM Protease	ECM	3 week T	3.26331	0.104147	-9.60183
Adamts8	ECM Protease	ECM	3 week T	1.70266	0.30722	-3.255
Catna1	Other Cell Adhesion	Cell Adhesion	3 week T	2.47294	0.180123	-5.55175
cd44	Transmembrane Receptor	Cell Adhesion	3 week T	-0.0711239	1.05053	1.05053
cdh1	Cell-Cell Adhesion	Cell Adhesion	3 week T	7.74069	0.00467543	-213.884
cdh2	Transmembrane Receptor	Cell Adhesion	3 week T	2.57356	0.167989	-5.95277
cdh3	Transmembrane Receptor	Cell Adhesion	3 week T	-1.65609	3.15162	3.15162
cdh4	Transmembrane Receptor	Cell Adhesion	3 week T	3.22991	0.106586	-9.38211
cntn1	Other Cell Adhesion	Cell Adhesion	3 week T	-1.98303	3.95323	3.95323
col1a1	Collagen & ECM Structural Constituents	ECM	3 week T	2.62359	0.162264	-6.1628
col2a1	Collagen & ECM Structural Constituents	ECM	3 week T	10.6645	0.000616109	-1623.09
col3a1	Collagen & ECM Structural Constituents	ECM	3 week T	3.7276	0.0754885	-13.2471
col4a1	Collagen & ECM Structural Constituents	ECM	3 week T	3.29749	0.101708	-9.83206
col4a2	Collagen & ECM Structural Constituents	ECM	3 week T	3.60052	0.0824397	-12.1301
col4a3	Collagen & ECM Structural Constituents	ECM	3 week T	5.71153	0.0190835	-52.4014
col5a1	Collagen & ECM Structural Constituents	ECM	3 week T	2.55264	0.170443	-5.86706
col6a1	Collagen & ECM Structural Constituents	ECM	3 week T	1.29746	0.406843	-2.45795
col8a1	Collagen & ECM Structural Constituents	ECM	3 week T	3.46988	0.0902531	-11.08
ccn2	Cell-ECM Adhesion	Cell Adhesion	3 week T	-0.454535	1.37034	1.37034
ctnna2	Other Cell Adhesion	Cell Adhesion	3 week T	5.73164	0.0188193	-53.1369
ctnnb1	Other Cell Adhesion	Cell Adhesion	3 week T	1.57937	0.334628	-2.9884
ecm1	Other ECM	ECM	3 week T	3.12116	0.114931	-8.70085
emilin1	Other ECM	ECM	3 week T	-1.67935	3.20284	3.20284
entpd1	Transmembrane Receptor	Cell Adhesion	3 week T	1.48823	0.35645	-2.80544
fbln1	Other ECM	ECM	3 week T	0.227914	0.853869	-1.17114
fn1	Other ECM	ECM	3 week T	0.666148	0.630187	-1.58683
hapln1	ECM Protease	ECM	3 week T	3.16026	0.111858	-8.93993
icam1	Cell-Cell Adhesion	Cell Adhesion	3 week T	-1.31469	2.48749	2.48749
itga2	Transmembrane Receptor	Cell Adhesion	3 week T	2.8533	0.13838	-7.2265
itga3	Transmembrane Receptor	Cell Adhesion	3 week T	2.7299	0.150737	-6.63409
itga4	Transmembrane Receptor	Cell Adhesion	3 week T	-0.474658	1.38959	1.38959
itga5	Transmembrane Receptor	Cell Adhesion	3 week T	0.13119	0.913078	-1.0952
itgad	Transmembrane Receptor	Cell Adhesion	3 week T	-2.31139	4.96363	4.96363
itgae	Transmembrane Receptor	Cell Adhesion	3 week T	-1.44596	2.72444	2.72444
itgal	Transmembrane Receptor	Cell Adhesion	3 week T	-4.22783	18.7371	18.7371
itgam	Transmembrane Receptor	Cell Adhesion	3 week T	-4.43351	21.6082	21.6082
itgav	Transmembrane Receptor	Cell Adhesion	3 week T	2.8892	0.134979	-7.40857
itgb1	Transmembrane Receptor	Cell Adhesion	3 week T	1.4706	0.360831	-2.77138
itgb2	Transmembrane Receptor	Cell Adhesion	3 week T	-5.57933	47.8129	47.8129
itgb3	Transmembrane Receptor	Cell Adhesion	3 week T	3.0801	0.118249	-8.45674
itgb4	Transmembrane Receptor	Cell Adhesion	3 week T	7.44797	0.00572715	-174.607
lama1	Other Cell Adhesion	Cell Adhesion	3 week T	2.00913	0.248424	-4.02538
lama2	Other Cell Adhesion	Cell Adhesion	3 week T	6.10238	0.0145546	-68.7067
lama3	Other Cell Adhesion	Cell Adhesion	3 week T	3.09952	0.116668	-8.57133
lamb2	Other Cell Adhesion	Cell Adhesion	3 week T	4.80301	0.0358221	-27.9157
lamb3	Other Cell Adhesion	Cell Adhesion	3 week T	3.06664	0.119357	-8.3782
lamc1	Other Cell Adhesion	Cell Adhesion	3 week T	3.91735	0.0661849	-15.1092
mmp10	ECM Protease	ECM	3 week T	2.01609	0.247228	-4.04485
mmp11	ECM Protease	ECM	3 week T	0.630262	0.646059	-1.54785
mmp12	ECM Protease	ECM	3 week T	-8.53489	370.901	370.901
mmp13	ECM Protease	ECM	3 week T	-5.89636	59.5638	59.5638
mmp14	Transmembrane Receptor	Cell Adhesion	3 week T	0.290757	0.817473	-1.22328
mmp15	Transmembrane Receptor	Cell Adhesion	3 week T	6.48251	0.0111833	-89.4192
mmp16	Transmembrane Receptor	Cell Adhesion	3 week T	1.95084	0.258666	-3.86599
mmp1	ECM Protease	ECM	3 week T	4.83459	0.0350463	-28.5336
mmp2	ECM Protease	ECM	3 week T	0.991174	0.503068	-1.9878
mmp3	ECM Protease	ECM	3 week T	-1.61085	3.05431	3.05431
mmp7	ECM Protease	ECM	3 week T	-5.57484	47.6645	47.6645
mmp8	ECM Protease	ECM	3 week T	2.05791	0.240164	-4.16382
mmp9	ECM Protease	ECM	3 week T	-5.54508	46.6912	46.6912
ncam1	Transmembrane Receptor	Cell Adhesion	3 week T	0.69712	0.616802	-1.62126
ncam2	Transmembrane Receptor	Cell Adhesion	3 week T	5.94885	0.0161889	-61.7708
pecam1	Transmembrane Receptor	Cell Adhesion	3 week T	1.52752	0.346872	-2.88291
postn	Other Cell Adhesion	Cell Adhesion	3 week T	-1.90956	3.75694	3.75694
sele	Transmembrane Receptor	Cell Adhesion	3 week T	1.64568	0.319596	-3.12895
sell	Transmembrane Receptor	Cell Adhesion	3 week T	-5.603	48.6039	48.6039
selp	Transmembrane Receptor	Cell Adhesion	3 week T	1.6285	0.323424	-3.09192
sgce	Transmembrane Receptor	Cell Adhesion	3 week T	4.84215	0.0348633	-28.6834
sparc	Basement Membrane Constituent	ECM	3 week T	3.75986	0.0738192	-13.5466
spock1	Other ECM	ECM	3 week T	0.00712313	0.995075	-1.00495
spp1	Cell-ECM Adhesion	Cell Adhesion	3 week T	0.116426	0.92247	-1.08405
syt1	Transmembrane Receptor	Cell Adhesion	3 week T	3.26339	0.104141	-9.60235
tgfbi	Other Cell Adhesion	Cell Adhesion	3 week T	0.730537	0.60268	-1.65926
thbs1	Other Cell Adhesion	Cell Adhesion	3 week T	1.12644	0.458045	-2.18319
thbs2	Other Cell Adhesion	Cell Adhesion	3 week T	0.907451	0.533126	-1.87573
timp1	ECM Protease Inhibitor	ECM	3 week T	-0.0587681	1.04158	1.04158
timp2	ECM Protease Inhibitor	ECM	3 week T	2.0364	0.24377	-4.10222
timp3	ECM Protease Inhibitor	ECM	3 week T	2.77841	0.145753	-6.86094
tnc	Other ECM	ECM	3 week T	0.636216	0.643398	-1.55425
vcam1	Cell-Cell Adhesion	Cell Adhesion	3 week T	-1.16817	2.24726	2.24726
vcan	Other Cell Adhesion	Cell Adhesion	3 week T	0.906787	0.533372	-1.87487
vtn	Other Cell Adhesion	Cell Adhesion	3 week T	3.40543	0.0943767	-10.5958
actb	Housekeeping	Housekeeping	3 week T	-0.342288	1.26777	1.26777
b2m	Housekeeping	Housekeeping	3 week T	-1.80659	3.49814	3.49814
hprt1	Housekeeping	Housekeeping	3 week T	0.660699	0.632572	-1.58085
ldha	Housekeeping	Housekeeping	3 week T	0.370837	0.773334	-1.2931
rplp1	Housekeeping	Housekeeping	3 week T	0.50872	0.702846	-1.42279
